# Supplementary material for: A MOPD II-associated Pericentrin variant disrupts PACT domain dimerization and pericentriolar material recruitment
Source: bioRxiv. 2026 May 5:2026.05.01.722250. Preprint. [Version 1] doi: 10.64898/2026.05.01.722250 (PMC13174551; doi:10.64898/2026.05.01.722250)
Supplement: Supplement 2 [file media-2.xlsx]

## Sheet: Figure 2
Figure 2B			Figure 2D			Figure 2E			Figure 2F
Genotype	n=		Genotype	n=		Genotype	n=		Genotype	n=
Control (w1118)	47		Control (w1118)	29		Control (w1118)	30		Control (w1118)	40
Plp::GFP/+ ; +/+	39		Plp::GFP/+ ; +/+	31		Plp::GFP/+ ; +/+	30		Plp::GFP/+ ; +/+	15
ΔR/ΔR	54		ΔR/ΔR	34		ΔR/ΔR	30		ΔR/ΔR	40
Plp::GFP/+ ; ΔR/ΔR	39		Plp::GFP/+ ; ΔR/ΔR	35		Plp::GFP/+ ; ΔR/ΔR	30		Plp::GFP/+ ; ΔR/ΔR	15
ΔR/Df	45		ΔR/Df	28		ΔR/Df	30		ΔR/Df	35
Plp::GFP/+ ; ΔR/Df	41		Plp::GFP/+ ; ΔR/Df	36		Plp::GFP/+ ; ΔR/Df	30		Plp::GFP/+ ; ΔR/Df	15
						ΔR/+	30		ΔR/+	25
						Df/+	30		Df/+	20
						Ablation	15

## Sheet: Figure 3
Figure 3B (25C)			Figure 3B (15C)			Figure 3D
Genotype	n=		Genotype	n=		Genotype	n=
Control (w1118)	15		Control (w1118)	12		Control (w1118)	25
Df/+	17		ΔR/ΔR	16		ΔR/ΔR	25
ΔR/ΔR	13		ΔR/Df	6
ΔR/Df	8

## Sheet: Figure 4
Figure 4B			Figure 4D			Figure 4F
Genotype	n=		Genotype	n=		Genotype	n=
Control (w1118)	35		Control (w1118)	25		Control (w1118)	30
Plp::GFP/+ ; +/+	23		ΔR/ΔR	27		Plp::GFP/+ ; +/+	14
ΔR/ΔR	34					ΔR/ΔR	32
Plp::GFP/+ ; ΔR/ΔR	18					Plp::GFP/+ ; ΔR/ΔR	12
ΔR/Df	29					ΔR/Df	26
Plp::GFP/+ ; ΔR/Df	22					Plp::GFP/+ ; ΔR/Df	11

## Sheet: Figure 5
Figure 5C			Figure 5D
Genotype	n=		Genotype	n=
Control (w1118)	84		Control (w1118)	519
ΔR/+	66		Plp::GFP/+ ; +/+	166
Df/+	30		ΔR/ΔR	372
ΔR/ΔR	104		Plp::GFP/+ ; ΔR/ΔR	156
ΔR/Df	62		ΔR/Df	278
2172/Df	76		Plp::GFP/+ ; ΔR/Df	170

## Sheet: Figure 7
Figure 7E
Genotype	n=
Control (w1118)	52
ΔR/+	36
ΔR/ΔR	70
ΔR/Df	32
2172/Df	52

## Sheet: Figure S1
Figure S1B			Figure S1C			Figure S1D
Genotype	n=		Genotype	n=		Genotype	n=
Control (w1118)	47		Control (w1118)	47		Control (w1118)	47
ΔR/ΔR	54		Plp::GFP/+ ; +/+	39		Plp-BAC/+ ; +/+	36
ΔR/Df	45		ΔR/ΔR	54		ΔR/ΔR	54
ΔR/+	43		Plp::GFP/+ ; ΔR/ΔR	39		Plp-BAC/+ ; ΔR/ΔR	38
Df/+	36		ΔR/Df	45		ΔR/Df	45
			Plp::GFP/+ ; ΔR/Df	41		Plp-BAC/+ ; ΔR/Df	24

## Sheet: Figure S2
Figure S2B			Figure S2C			Figure S2D
Genotype	n=		Genotype	n=		Genotype	n=
Control (w1118)	29		Control (w1118)	29		Control (w1118)	29
ΔR/ΔR	34		Plp::GFP/+ ; +/+	31		Plp-BAC/+ ; +/+	25
ΔR/Df	28		ΔR/ΔR	34		ΔR/ΔR	34
2172/Df	9		Plp::GFP/+ ; ΔR/ΔR	35		Plp-BAC/+ ; ΔR/ΔR	25
ΔR/+	30		ΔR/Df	28		ΔR/Df	28
Df/+	32		Plp::GFP/+ ; ΔR/Df	36		Plp-BAC/+ ; ΔR/Df	23

## Sheet: Figure S3
Figure S3B
Genotype	n=
Control (w1118)	25
ΔR/ΔR	25
Control (w1118) Ablation	10
ΔR/ΔR Ablation	10

## Sheet: Figure S5
Figure S5B			Figure S5D			Figure S5F
Genotype	n=		Genotype	n=		Genotype	n=
Control (w1118)	35		Control (w1118)	16		Control (w1118)	30
Plp-BAC/+ ; +/+	24		ΔR/ΔR	22		Plp-BAC/+ ; +/+	16
ΔR/ΔR	34		ΔR/Df	17		ΔR/ΔR	32
Plp-BAC/+ ; ΔR/ΔR	24		2172/Df	9		Plp-BAC/+ ; ΔR/ΔR	17
ΔR/Df	29					ΔR/Df	26
Plp-BAC/+ ; ΔR/Df	24					Plp-BAC/+ ; ΔR/Df	18
ΔR/+	28					ΔR/+	15
Df/+	22					Df/+	16
2172/Df	20					2172/Df	18

## Sheet: Figure S6
Figure S6B			Figure S6D
Genotype	n=		Genotype	n=
Control (w1118)	9		Control (w1118)	23
ΔR/ΔR	12		ΔR/ΔR	19
ΔR/Df	14		ΔR/Df	14
2172/Df	4		2172/Df	10

[truncated: 2 more sheets: Figure S7, Figure S8]
